# Supplementary material for: Design of 3D-Printed Electronic Fiber Optic Sensor to Detect Rhodamine B Reagent: An Initiation to Potential Virus Detection
Source: Biomimetics (Basel). 2022 Jul 9;7(3):94. doi: 10.3390/biomimetics7030094 (PMC9326570; doi:10.3390/biomimetics7030094)
Supplement: Supplementary file 1 [file biomimetics-07-00094-s001.zip]

Archive with 1 entries (1 files):
- biomimetics-1798738-supplementary.pdf
